# Supplementary material for: Spatio-temporal changes of small protist and free-living bacterial communities in a temperate dimictic lake: insights from metabarcoding and machine learning
Source: FEMS Microbiol Ecol. 2024 Jul 22;100(8):fiae104. doi: 10.1093/femsec/fiae104 (PMC11302952; doi:10.1093/femsec/fiae104)
Supplement: fiae104_Supplemental_Files [file fiae104_supplemental_files.zip]

Archive with 2 entries (2 files):
- Supplementary data_files.pdf
- Supplementary data_Tables (1).xlsx
